# Supplementary material for: Optical and Electrochemical Properties of a Photosensitive Pyromellitic Diimide Derivative of Cymantrene
Source: Molecules. 2023 Oct 15;28(20):7098. doi: 10.3390/molecules28207098 (PMC10608918; doi:10.3390/molecules28207098)
Supplement: Supplementary file 1 [file molecules-28-07098-s001.zip]

Archive with 1 entries (1 files):
- molecules-2664791-supplementary.pdf
